# Supplementary material for: In Search of the Role of Three-Finger Starfish Proteins
Source: Mar Drugs. 2024 Oct 30;22(11):488. doi: 10.3390/md22110488 (PMC11595613; doi:10.3390/md22110488)
Supplement: Supplementary file 1 [file marinedrugs-22-00488-s001.zip]

Archive with 1 entries (1 files):
- marinedrugs-3257010-supplementary.pdf
